# Supplementary material for: Identifying and exploiting gene-pathway interactions from RNA-seq data for binary phenotype
Source: BMC Genet. 2019 Mar 19;20:36. doi: 10.1186/s12863-019-0739-7 (PMC6423879; doi:10.1186/s12863-019-0739-7)
Supplement: Supplementary file 3 — The enriched GO pathways from both GSEA and DAVID. (XLSX 13 kb) [file 12863_2019_739_MOESM3_ESM.xlsx]

## Sheet: Additional file 3
Additional file 3 The enriched GO pathways from both GSEA and DAVID
Categrory	Term	Size	FDR_DAVID	FDR_GSEA
GOTERM_BP_FAT	GO:0016071~mRNA metabolic process	231	1.01816e-62	0.14069
GOTERM_BP_FAT	GO:0044419~interspecies interaction between organisms	278	3.10095e-58	0.115377
GOTERM_BP_FAT	GO:0006886~intracellular protein transport	285	2.02526e-50	0.148863
GOTERM_BP_FAT	GO:0009057~macromolecule catabolic process	291	1.57553e-49	0.178676
GOTERM_BP_FAT	GO:0006396~RNA processing	136	7.15404e-49	0.12615
GOTERM_CC_FAT	GO:1990904~ribonucleoprotein complex	271	1.09843e-47	0.136309
GOTERM_BP_FAT	GO:0033365~protein localization to organelle	260	3.59675e-41	0.115645
GOTERM_BP_FAT	GO:0006413~translational initiation	110	6.86873e-41	0.110706
GOTERM_BP_FAT	GO:0034622~cellular macromolecular complex assembly	255	3.79103e-39	0.169489
GOTERM_BP_FAT	GO:0061024~membrane organization	252	7.56864e-39	0.113269
GOTERM_BP_FAT	GO:0022613~ribonucleoprotein complex biogenesis	197	3.86332e-38	0.118151
GOTERM_BP_FAT	GO:0019058~viral life cycle	151	2.26547e-37	0.0529679
GOTERM_BP_FAT	GO:0006397~mRNA processing	136	4.17228e-35	0.116432
GOTERM_BP_FAT	GO:0008380~RNA splicing	127	9.65856e-35	0.132613
GOTERM_BP_FAT	GO:0072594~establishment of protein localization to organelle	212	5.89335e-34	0.119089
GOTERM_BP_FAT	GO:0070972~protein localization to endoplasmic reticulum	85	9.51122e-34	0.131094
GOTERM_BP_FAT	GO:0006518~peptide metabolic process	234	1.43781e-33	0.114264
GOTERM_BP_FAT	GO:0043603~cellular amide metabolic process	264	1.86337e-33	0.11752
GOTERM_BP_FAT	GO:0072599~establishment of protein localization to endoplasmic reticulum	80	1.98055e-33	0.114387
GOTERM_BP_FAT	GO:0043604~amide biosynthetic process	216	5.36159e-32	0.129795
GOTERM_BP_FAT	GO:0090150~establishment of protein localization to membrane	137	1.88743e-30	0.065304
GOTERM_BP_FAT	GO:0006605~protein targeting	216	2.29181e-30	0.129387
GOTERM_BP_FAT	GO:0006401~RNA catabolic process	109	1.78546e-28	0.120511
GOTERM_BP_FAT	GO:0071826~ribonucleoprotein complex subunit organization	93	2.12751e-26	0.108952
GOTERM_BP_FAT	GO:0006612~protein targeting to membrane	95	4.68633e-25	0.138746
GOTERM_BP_FAT	GO:0072657~protein localization to membrane	157	1.7524e-24	0.036182
GOTERM_BP_FAT	GO:1901566~organonitrogen compound biosynthetic process	300	6.41989e-24	0.131202
GOTERM_CC_FAT	GO:0005681~spliceosomal complex	75	4.11496e-22	0.118785
GOTERM_CC_FAT	GO:0044445~cytosolic part	113	1.06977e-21	0.110916
GOTERM_BP_FAT	GO:0050852~T cell receptor signaling pathway	56	9.32713e-21	0.176616
GOTERM_CC_FAT	GO:0044451~nucleoplasm part	165	3.13518e-19	0.132007
GOTERM_BP_FAT	GO:0016072~rRNA metabolic process	122	3.59796e-18	0.127493
GOTERM_CC_FAT	GO:0022626~cytosolic ribosome	80	5.37727e-18	0.171427
GOTERM_BP_FAT	GO:1901361~organic cyclic compound catabolic process	135	7.45701e-18	0.123004
GOTERM_BP_FAT	GO:0042254~ribosome biogenesis	136	2.3849e-17	0.116268
GOTERM_BP_FAT	GO:0006403~RNA localization	64	4.83763e-17	0.174836
GOTERM_BP_FAT	GO:0034660~ncRNA metabolic process	169	2.84474e-16	0.11694
GOTERM_CC_FAT	GO:0005730~nucleolus	230	1.26515e-15	0.126514
GOTERM_CC_FAT	GO:0044391~ribosomal subunit	98	1.40235e-15	0.173155
GOTERM_BP_FAT	GO:0071166~ribonucleoprotein complex localization	45	1.7003e-14	0.146103
GOTERM_BP_FAT	GO:0051168~nuclear export	53	2.51953e-14	0.175695
GOTERM_CC_FAT	GO:0005840~ribosome	106	2.38698e-12	0.124594
GOTERM_CC_FAT	GO:0071013~catalytic step 2 spliceosome	42	9.89209e-12	0.114144
GOTERM_MF_FAT	GO:0003735~structural constituent of ribosome	92	1.40887e-11	0.124913
GOTERM_CC_FAT	GO:0016604~nuclear body	90	2.07057e-11	0.118593
GOTERM_BP_FAT	GO:0034470~ncRNA processing	137	2.21378e-11	0.116869
GOTERM_MF_FAT	GO:0043021~ribonucleoprotein complex binding	35	2.34257e-11	0.171341
GOTERM_BP_FAT	GO:0006974~cellular response to DNA damage stimulus	136	4.19886e-11	0.183798
GOTERM_CC_FAT	GO:0022625~cytosolic large ribosomal subunit	47	1.20759e-10	0.168117
GOTERM_BP_FAT	GO:0006368~transcription elongation from RNA polymerase II promoter	27	6.11127e-09	0.18993
GOTERM_CC_FAT	GO:0015934~large ribosomal subunit	59	3.12896e-08	0.190347
GOTERM_BP_FAT	GO:0006281~DNA repair	93	3.78569e-08	0.179485
GOTERM_CC_FAT	GO:0016607~nuclear speck	56	4.2796e-08	0.115475
GOTERM_MF_FAT	GO:0003729~mRNA binding	54	4.47988e-08	0.111205
GOTERM_CC_FAT	GO:0022627~cytosolic small ribosomal subunit	33	2.678e-07	0.17239
GOTERM_BP_FAT	GO:0000245~spliceosomal complex assembly	28	3.4158e-07	0.189024
GOTERM_CC_FAT	GO:0030532~small nuclear ribonucleoprotein complex	32	3.99135e-07	0.172725
GOTERM_BP_FAT	GO:0002181~cytoplasmic translation	25	1.09091e-06	0.150193
GOTERM_BP_FAT	GO:0016925~protein sumoylation	32	8.58513e-06	0.169643
GOTERM_BP_FAT	GO:0006369~termination of RNA polymerase II transcription	22	1.70678e-05	0.112693
GOTERM_MF_FAT	GO:0019843~rRNA binding	33	2.13952e-05	0.163763
GOTERM_CC_FAT	GO:0015935~small ribosomal subunit	39	3.62851e-05	0.168616
GOTERM_BP_FAT	GO:0001731~formation of translation preinitiation complex	15	0.000103848	0.165536
GOTERM_BP_FAT	GO:2001252~positive regulation of chromosome organization	39	0.000123858	0.169334
GOTERM_MF_FAT	GO:0004386~helicase activity	41	0.000190858	0.190769
GOTERM_BP_FAT	GO:0032206~positive regulation of telomere maintenance	18	0.000591161	0.183827
GOTERM_BP_FAT	GO:1900034~regulation of cellular response to heat	25	0.000672201	0.146588
