# Supplementary material for: Identifying and exploiting gene-pathway interactions from RNA-seq data for binary phenotype
Source: BMC Genet. 2019 Mar 19;20:36. doi: 10.1186/s12863-019-0739-7 (PMC6423879; doi:10.1186/s12863-019-0739-7)
Supplement: Supplementary file 4 — The enriched KEGG pathways from three algorithms. (XLSX 9 kb) [file 12863_2019_739_MOESM4_ESM.xlsx]

## Sheet: Sheet1
Additional file 4 The enriched KEGG pathways from three algorithms
Categrory	Term	Size	FDR_MinePath	FDR_DAVID	FDR_GSEA
KEGG_PATHWAY	hsa04611:Platelet activation	70	0.000496096	5.11013e-05	NA
KEGG_PATHWAY	hsa04666:Fc gamma R-mediated phagocytosis	49	0.0408	0.000332816	0.357171
